# Supplementary material for: A Nanoliposome Platform Co-Delivery of Hydroxypinacolone Retinoate and Carnosine for Enhanced Epidermal/Dermal Delivery and Multi-Functional Anti-Aging Efficacy
Source: Pharmaceutics. 2026 Apr 8;18(4):454. doi: 10.3390/pharmaceutics18040454 (PMC13119431; doi:10.3390/pharmaceutics18040454)
Supplement: Supplementary file 1 [file pharmaceutics-18-00454-s001.zip]

Archive with 1 entries (1 files):
- pharmaceutics-4200574-supplementary.pdf
